# Supplementary material for: Quantitative exploration of factors influencing psychotic disorder ailments in Nigeria
Source: Data Brief. 2017 Jul 24;14:175–85. doi: 10.1016/j.dib.2017.07.046 (PMC5537424; doi:10.1016/j.dib.2017.07.046)
Supplement: Supplementary file 2 — Supplementary material [file mmc2.csv]

sex	age	faNoily_status	religion	occupation	genetic	status	loss_of_parent	divorse	Injury	Spiritual_consult	Insominia	shizopherania	vascula_demetia	MBD	Bipolar	agecode
M	18	Yes	C	STUDENT	Yes	S	Yes	No	No	Yes	N	P ��>	P	P	N	1
F	30	Yes	M	ARTISAN	Yes	S	Yes	No	Yes	Yes	P	P	P �>	N	N	1
M	22	Yes	C	STUDENT	No	S	No	No	No	Yes	P	P	P �>	N	P	1
M	35	No	M	ARTISAN	No	M	No	No	No	Yes	P	P	N �>	N	P	2
M	30	Yes	M	ARTISAN	Yes	M	No	No	No	Yes	P	P	P	P	P	1
F	86	Yes	C	RETIRED	No	M	Yes	No	No	Yes	N	P	P	N	N	3
M	68	No	M	RETIRED	No	M	Yes	No	No	Yes	P	P	P	P	P	3
M	46	No	C	C/SERVANT	Yes	M	Yes	No	No	Yes	P	P	P	N	P	2
M	23	Yes	M	STUDENT	Yes	S	Yes	No	No	No	P	P	P �>	P	P	1
F	59	Yes	C	ARTISAN	Yes	M	No	Yes	No	No	N	P	P	N	N	3
F	33	No	C	ARTISAN	No	M	Yes	No	No	Yes	P	P	P	P	P	2
F	40	Yes	O	UNEMPLYD	No	S	No	No	No	Yes	P	P	P	P	P	2
M	38	Yes	M	C/SERVANT	No	S	No	No	No	No	N	P	N �>	N	N	2
F	45	Yes	M	C/SERVANT	No	M	No	No	Yes	Yes	N	P	P	P	P	2
M	26	Yes	C	STUDENT	Yes	S	No	No	No	Yes	N	P	P	P	N	1
F	32	No	C	C/SERVANT	No	M	No	Yes	No	Yes	N	P	P �>	P	N	2
F	30	Yes	M	ARTISAN	Yes	S	No	No	No	No	P	P	P	P	P	1
M	23	Yes	C	ARTISAN	No	S	Yes	No	No	No	P	P	P	N	N	1
M	27	Yes	M	UNEMPLYD	Yes	S	No	No	No	No	P	P	P	P	P	1
M	40	No	C	ARTISAN	No	S	No	No	No	Yes	N	P	P	P	N	2
F	24	Yes	M	ARTISAN	Yes	M	No	No	No	Yes	P	P	P	P	P	1
F	49	Yes	C	ARTISAN	Yes	M	Yes	Yes	No	Yes	P	N	N	N	P	2
M	64	Yes	M	RETIRED	No	M	Yes	Yes	No	Yes	P	N	N	N	P	3
F	10	No	O	STUDENT	Yes	S	Yes	No	No	Yes	P	P	P	P	P	1
M	34	No	C	ARTISAN	Yes	S	Yes	No	No	Yes	P	P	N	N	P	2
F	23	Yes	M	STUDENT	No	S	No	No	No	Yes	P	P	P	N	P	1
F	26	Yes	C	STUDENT	Yes	S	Yes	No	No	Yes	P	N	N	P	P	1
F	28	Yes	M	ARTISAN	Yes	S	No	No	No	Yes	N	N	N	N	N	1
M	30	No	C	UNEMPLYD	No	M	Yes	No	No	Yes	N	P	P	P	N	1
F	41	Yes	C	UNEMPLYD	Yes	M	Yes	Yes	No	Yes	P	P	P	P	P	2
M	56	Yes	M	C/SERVANT	No	M	No	Yes	No	Yes	N	N	N	N	N	3
M	21	No	M	STUDENT	Yes	S	Yes	No	No	Yes	P	N	N	P	P	1
F	26	Yes	M	UNEMPLYD	No	S	No	No	No	Yes	P	N	P	P	P	1
F	18	No	C	STUDENT	No	S	Yes	No	No	Yes	P	P	N	N	P	1
M	23	No	M	STUDENT	Yes	S	No	No	No	Yes	P	P	N	P	P	1
F	31	Yes	C	STUDENT	Yes	S	Yes	No	No	No	N	N	P	N	N	2
M	36	Yes	C	UNEMPLYD	No	M	No	Yes	No	Yes	N	N	P	P	N	2
F	19	No	M	STUDENT	No	S	Yes	No	Yes	Yes	N	P	N	N	N	1
F	67	Yes	C	RETIRED	Yes	M	Yes	Yes	No	Yes	N	N	N	N	N	3
M	50	No	M	ARTISAN	No	M	Yes	No	No	Yes	N	P	P	P	N	2
F	40	No	M	ARTISAN	Yes	M	Yes	No	No	No	N	P	N	P	N	2
M	37	Yes	C	FORCE	Yes	M	Yes	Yes	No	Yes	P	P	P	N	P	2
M	61	No	C	RETIRED	No	M	No	Yes	No	Yes	P	N	N	P	P	3
F	39	Yes	O	C/SERVANT	No	M	No	No	No	Yes	P	P	P	N	P	2
F	34	No	C	UNEMPLYD	Yes	M	Yes	No	No	No	N	P	P	N	N	2
M	23	Yes	C	ARTISAN	No	S	No	No	Yes	Yes	N	P	N	P	N	1
F	21	Yes	M	STUDENT	No	S	No	No	No	Yes	P	P	N	N	P	1
M	34	Yes	M	ARTISAN	Yes	M	Yes	No	No	Yes	N	N	P	N	N	2
F	58	No	C	C/SERVANT	No	S	Yes	Yes	Yes	No	N	N	N	N	N	3
F	34	Yes	C	UNEMPLYD	No	M	Yes	Yes	No	Yes	P	N	P	P	P	2
F	52	No	O	ARTISAN	No	M	Yes	No	No	Yes	N	P	N	N	N	3
F	21	Yes	C	STUDENT	Yes	S	No	No	No	Yes	P	P	P	N	P	1
M	40	No	M	C/SERVANT	No	S	Yes	No	No	No	N	N	P	P	N	2
M	55	Yes	M	ARTISAN	No	M	Yes	No	Yes	No	P	N	P	N	P	3
F	47	No	M	ARTISAN	No	M	Yes	Yes	No	Yes	N	P	N	N	N	2
F	41	Yes	C	C/SERVANT	Yes	M	Yes	Yes	No	No	P	N	P	N	P	2
M	30	No	M	C/SERVANT	No	S	No	No	No	Yes	N	P	P	P	N	1
F	44	Yes	O	UNEMPLYD	No	M	Yes	No	No	Yes	P	P	P	N	P	2
M	20	No	M	STUDENT	Yes	S	Yes	No	No	Yes	N	N	N	P	N	1
F	31	No	M	UNEMPLYD	Yes	S	No	No	No	Yes	P	P	P	P	P	2
M	27	Yes	M	C/SERVANT	Yes	M	Yes	No	No	Yes	N	P	P	P	N	1
F	24	No	C	STUDENT	No	S	No	No	No	Yes	P	N	N	N	P	1
F	58	Yes	M	C/SERVANT	Yes	M	Yes	Yes	No	Yes	N	N	P	N	N	3
M	34	Yes	C	ARTISAN	No	S	No	No	No	Yes	P	P	P	P	P	2
M	26	No	C	ARTISAN	Yes	S	Yes	No	No	Yes	N	P	N	N	N	1
M	54	Yes	M	C/SERVANT	No	M	No	No	Yes	Yes	P	N	P	N	P	3
F	38	No	O	UNEMPLYD	Yes	M	No	No	No	Yes	N	P	N	N	N	2
M	34	Yes	C	UNEMPLYD	Yes	S	Yes	No	No	Yes	P	P	P	P	P	2
M	56	No	M	ARTISAN	No	M	No	No	No	Yes	P	P	N	N	P	3
M	72	Yes	M	RETIRED	Yes	M	Yes	No	No	Yes	N	N	P	N	N	3
F	34	No	C	UNEMPLYD	No	M	No	No	Yes	Yes	P	P	P	N	P	2
M	12	Yes	C	STUDENT	No	S	Yes	No	No	Yes	N	P	N	P	N	1
F	74	No	C	RETIRED	Yes	M	Yes	No	No	Yes	P	N	P	N	P	3
F	35	No	M	C/SERVANT	No	M	Yes	No	No	Yes	N	P	N	N	N	2
F	63	Yes	M	ARTISAN	Yes	M	Yes	No	No	Yes	P	N	P	N	P	3
F	30	Yes	O	STUDENT	No	M	Yes	No	No	Yes	P	P	P	N	P	1
M	26	No	M	STUDENT	No	S	No	Yes	No	Yes	P	P	N	P	P	1
F	29	Yes	C	STUDENT	Yes	S	No	No	No	Yes	P	P	P	P	P	1
F	20	No	M	STUDENT	No	S	No	No	No	Yes	P	P	N	N	P	1
F	67	Yes	M	RETIRED	Yes	M	Yes	Yes	No	Yes	P	N	P	P	P	3
F	16	Yes	C	STUDENT	No	S	No	No	No	Yes	N	N	N	N	N	1
M	41	No	C	UNEMPLYD	No	M	Yes	No	No	Yes	N	P	P	P	N	2
F	18	Yes	M	STUDENT	Yes	S	No	No	No	Yes	P	P	P	P	P	1
F	21	Yes	C	STUDENT	No	S	Yes	No	No	Yes	P	P	P	P	P	1
M	50	No	C	ARTISAN	Yes	M	No	No	No	Yes	P	N	P	N	N	2
M	54	Yes	M	ARTISAN	No	M	Yes	No	No	Yes	P	P	P	N	P	3
F	34	Yes	C	UNEMPLYD	No	M	No	Yes	No	Yes	N	P	P	N	N	2
F	54	No	M	C/SERVANT	Yes	M	Yes	No	No	Yes	P	N	P	N	P	3
F	52	Yes	M	C/SERVANT	Yes	M	No	No	No	Yes	N	N	N	N	N	3
M	16	No	O	STUDENT	No	S	No	No	No	Yes	P	P	P	P	P	1
M	76	Yes	M	RETIRED	Yes	M	Yes	No	No	Yes	P	N	P	N	P	3
M	42	Yes	C	ARTISAN	No	M	No	No	Yes	Yes	N	P	P	N	N	2
F	66	No	C	RETIRED	Yes	M	Yes	Yes	No	Yes	P	N	N	N	P	3
F	56	Yes	M	C/SERVANT	No	M	Yes	Yes	No	Yes	P	N	P	P	P	3
M	31	Yes	M	UNEMPLYD	Yes	S	Yes	No	No	Yes	N	P	P	P	N	2
F	55	No	C	C/SERVANT	No	M	No	No	No	Yes	P	N	P	N	P	3
F	51	No	M	C/SERVANT	Yes	M	Yes	No	No	Yes	P	P	P	N	P	3
M	46	Yes	O	ARTISAN	Yes	M	No	Yes	No	Yes	N	P	P	P	N	2
M	16	Yes	M	STUDENT	Yes	S	No	No	No	Yes	N	P	P	P	N	1
F	23	Yes	C	STUDENT	Yes	S	Yes	No	No	Yes	N	N	P	N	N	1
M	67	No	M	RETIRED	No	M	No	Yes	No	Yes	P	N	P	N	P	3
F	43	Yes	M	C/SERVANT	Yes	M	Yes	No	No	Yes	N	P	P	N	N	2
M	21	No	O	STUDENT	No	S	No	No	No	Yes	P	P	P	P	P	1
M	67	Yes	M	RETIRED	Yes	M	Yes	No	Yes	Yes	P	N	N	N	P	3
F	14	Yes	C	STUDENT	Yes	S	No	No	No	Yes	P	P	P	N	P	1
F	43	Yes	M	UNEMPLYD	No	M	Yes	No	No	Yes	N	P	P	P	N	2
F	19	Yes	M	STUDENT	Yes	S	Yes	No	No	Yes	N	P	P	P	N	1
M	29	No	C	UNEMPLYD	No	M	No	No	No	No	N	P	N	P	N	1
F	36	Yes	O	UNEMPLYD	No	S	Yes	No	No	Yes	P	P	P	N	P	2
M	31	No	O	UNEMPLYD	No	M	No	No	No	Yes	P	P	P	P	P	2
F	30	Yes	C	UNEMPLYD	No	S	Yes	No	No	Yes	P	P	P	N	P	1
F	23	No	M	STUDENT	No	S	No	No	No	Yes	P	P	P	N	P	1
F	21	Yes	C	STUDENT	Yes	S	No	No	Yes	Yes	N	P	P	N	N	1
M	32	Yes	M	C/SERVANT	No	M	Yes	No	Yes	Yes	P	P	P	P	P	2
F	51	No	M	ARTISAN	Yes	M	No	No	No	Yes	N	N	P	N	N	3
M	45	Yes	C	ARTISAN	No	M	Yes	No	No	Yes	P	P	P	N	P	2
F	32	Yes	C	ARTISAN	Yes	S	No	No	No	Yes	N	P	P	P	N	2
M	34	Yes	M	ARTISAN	No	S	Yes	No	Yes	Yes	P	P	P	N	P	2
M	70	No	C	ARTISAN	No	M	Yes	No	No	Yes	N	N	P	N	N	3
M	62	No	M	ARTISAN	Yes	M	Yes	No	Yes	Yes	P	N	P	N	P	3
F	48	Yes	C	C/SERVANT	No	M	No	Yes	Yes	Yes	P	P	P	N	P	2
F	34	No	C	UNEMPLYD	No	M	No	No	No	Yes	N	P	P	N	N	2
M	50	Yes	C	ARTISAN	Yes	M	Yes	Yes	No	Yes	P	P	P	N	P	2
F	43	No	M	ARTISAN	No	M	No	No	No	Yes	N	P	P	N	N	2
F	23	No	O	STUDENT	Yes	S	Yes	No	No	Yes	P	P	P	N	P	1
F	66	Yes	C	RETIRED	No	M	No	No	No	Yes	P	N	N	N	P	3
M	45	Yes	M	ARTISAN	Yes	M	Yes	No	No	Yes	P	P	N	P	P	2
M	35	Yes	C	UNEMPLYD	No	M	No	No	Yes	No	P	P	P	P	P	2
F	67	Yes	M	RETIRED	Yes	M	Yes	No	No	Yes	P	N	N	N	P	3
M	50	Yes	C	ARTISAN	No	M	No	No	No	No	P	P	P	N	P	2
M	20	No	C	STUDENT	Yes	S	No	No	No	Yes	N	P	P	P	N	1
F	13	Yes	M	ARTISAN	No	S	Yes	No	No	Yes	N	P	P	N	N	1
M	24	No	O	ARTISAN	Yes	S	No	No	Yes	No	N	P	P	N	N	1
F	19	Yes	M	ARTISAN	No	S	Yes	No	No	Yes	P	P	P	P	P	1
M	49	No	C	ARTISAN	No	M	No	No	No	Yes	N	P	P	P	N	2
F	32	No	M	C/SERVANT	No	M	No	No	No	Yes	P	P	P	N	P	2
F	16	Yes	M	ARTISAN	Yes	S	Yes	No	Yes	Yes	N	P	P	N	N	1
M	19	Yes	O	UNEMPLYD	No	S	No	No	No	Yes	P	P	P	P	P	1
F	27	Yes	M	UNEMPLYD	No	M	Yes	No	No	Yes	N	P	P	N	N	1
F	34	No	C	UNEMPLYD	No	S	Yes	No	No	Yes	P	P	P	P	P	2
F	39	No	M	UNEMPLYD	Yes	S	Yes	No	No	No	N	P	P	N	N	2
F	26	No	C	STUDENT	No	S	No	No	Yes	Yes	P	P	P	P	P	1
M	48	Yes	M	C/SERVANT	Yes	M	Yes	Yes	No	No	N	P	P	N	N	2
M	42	Yes	C	ARTISAN	Yes	M	No	No	No	Yes	P	P	P	N	P	2
F	17	Yes	O	STUDENT	No	S	Yes	No	No	Yes	N	P	P	N	N	1
F	21	Yes	O	STUDENT	No	S	No	No	No	Yes	P	P	P	N	P	1
M	58	No	M	ARTISAN	Yes	M	Yes	Yes	No	Yes	N	N	P	N	N	3
F	42	Yes	M	ARTISAN	No	M	No	No	Yes	No	P	P	P	N	P	2
M	72	Yes	C	RETIRED	Yes	M	Yes	No	No	Yes	P	N	P	N	P	3
F	52	No	M	ARTISAN	No	M	Yes	No	No	No	N	P	P	N	N	3
F	47	Yes	C	ARTISAN	Yes	M	No	No	No	Yes	P	P	P	N	P	2
F	58	No	M	C/SERVANT	Yes	M	Yes	No	No	Yes	N	P	P	N	N	3
F	47	Yes	O	C/SERVANT	Yes	M	Yes	No	Yes	No	P	P	P	P	P	2
M	43	No	M	UNEMPLYD	No	M	Yes	No	No	No	N	P	P	P	N	2
M	26	Yes	M	ARTISAN	Yes	S	No	No	No	Yes	P	P	P	P	P	1
F	34	Yes	C	UNEMPLYD	No	M	No	No	No	Yes	P	P	P	N	P	2
F	53	No	C	ARTISAN	No	M	Yes	No	No	Yes	P	P	P	N	P	3
F	22	Yes	C	ARTISAN	Yes	S	Yes	No	Yes	Yes	N	P	P	P	N	1
F	43	Yes	M	C/SERVANT	No	M	No	No	No	Yes	P	P	P	N	P	2
F	37	No	C	C/SERVANT	No	S	Yes	No	No	No	N	P	P	N	N	2
M	32	Yes	C	STUDENT	Yes	M	No	No	No	No	P	P	P	P	P	2
M	51	Yes	M	FORCE	No	M	Yes	No	No	Yes	N	P	P	P	N	3
M	18	No	C	STUDENT	Yes	S	Yes	No	Yes	Yes	N	P	P	P	N	1
F	34	Yes	M	C/SERVANT	Yes	M	No	No	No	Yes	P	P	P	N	P	2
M	35	No	M	ARTISAN	No	M	No	No	No	No	N	P	P	P	N	2
M	43	No	M	ARTISAN	No	M	No	Yes	No	Yes	P	P	P	N	P	2
F	65	Yes	O	RETIRED	Yes	M	Yes	No	No	Yes	N	N	P	N	N	3
M	34	Yes	M	UNEMPLYD	No	S	No	No	No	No	P	N	P	P	P	2
M	27	Yes	C	UNEMPLYD	No	M	Yes	No	Yes	Yes	N	P	P	P	N	1
F	42	Yes	M	UNEMPLYD	No	M	No	No	No	No	P	P	P	N	P	2
F	65	Yes	O	RETIRED	Yes	M	No	Yes	No	Yes	N	N	P	N	N	3
M	34	Yes	C	ARTISAN	No	M	Yes	No	No	Yes	N	P	P	P	N	2
M	27	Yes	M	STUDENT	Yes	S	No	No	No	Yes	N	P	P	P	N	1
F	22	Yes	M	STUDENT	Yes	M	Yes	No	No	Yes	N	P	P	P	N	1
M	34	No	C	C/SERVANT	Yes	M	No	No	Yes	Yes	P	P	N	N	P	2
F	67	Yes	O	RETIRED	No	M	No	No	No	Yes	P	N	N	N	P	3
M	70	No	C	RETIRED	No	M	Yes	No	No	No	P	N	N	N	P	3
M	34	No	C	ARTISAN	Yes	M	No	No	No	No	P	P	P	P	P	2
F	63	Yes	O	RETIRED	No	M	No	No	No	Yes	P	N	N	N	P	3
F	42	No	C	UNEMPLYD	No	M	Yes	No	No	Yes	P	P	P	N	P	2
F	21	No	M	STUDENT	Yes	S	No	No	Yes	Yes	N	P	N	P	N	1
F	34	Yes	O	UNEMPLYD	No	M	No	No	No	Yes	P	P	P	P	P	2
M	67	Yes	C	RETIRED	Yes	M	Yes	No	No	No	N	N	N	N	N	3
F	60	No	M	RETIRED	No	M	No	No	No	Yes	P	N	N	N	P	3
M	45	No	O	C/SERVANT	Yes	M	No	No	Yes	Yes	N	P	P	N	N	2
F	17	Yes	O	UNEMPLYD	No	S	Yes	No	No	Yes	P	P	P	P	P	1
F	40	No	C	UNEMPLYD	No	M	No	Yes	No	No	P	P	P	N	P	2
M	32	Yes	M	ARTISAN	Yes	S	Yes	No	No	Yes	N	P	P	N	N	2
M	23	No	C	STUDENT	No	S	No	No	No	Yes	N	P	P	N	N	1
F	28	Yes	C	ARTISAN	Yes	S	Yes	No	No	No	N	P	P	N	N	1
F	40	No	C	C/SERVANT	No	M	Yes	No	Yes	Yes	P	P	P	P	P	2
M	14	No	C	STUDENT	No	S	No	No	No	No	N	P	P	N	N	1
F	17	No	M	ARTISAN	Yes	S	Yes	No	No	No	P	P	P	P	P	1
M	24	Yes	C	ARTISAN	No	M	No	No	No	Yes	N	P	P	P	N	1
F	30	Yes	M	C/SERVANT	Yes	S	Yes	No	No	Yes	P	P	P	N	P	1
M	36	No	C	C/SERVANT	Yes	M	No	No	No	No	N	P	P	P	N	2
M	52	Yes	M	ARTISAN	No	M	Yes	No	Yes	No	N	N	N	N	N	3
F	61	No	C	RETIRED	No	M	Yes	No	No	No	P	P	P	N	P	3
F	66	Yes	M	RETIRED	No	M	No	No	No	Yes	N	N	N	N	N	3
M	12	No	C	STUDENT	No	S	Yes	No	No	Yes	P	P	N	N	P	1
F	32	Yes	M	ARTISAN	Yes	M	Yes	No	No	No	N	P	P	P	N	2
M	21	Yes	C	STUDENT	No	S	No	No	No	Yes	N	P	P	P	N	1
M	17	Yes	M	STUDENT	No	S	No	No	Yes	Yes	P	P	P	P	P	1
F	14	Yes	M	STUDENT	Yes	S	Yes	No	No	No	N	P	P	N	N	1
F	26	Yes	C	ARTISAN	No	S	No	No	No	Yes	P	P	P	N	P	1
M	27	No	C	STUDENT	Yes	S	Yes	No	Yes	No	P	P	P	P	P	1
M	66	No	M	RETIRED	Yes	M	No	Yes	No	No	P	N	N	N	P	3
F	43	Yes	C	ARTISAN	No	M	Yes	No	No	Yes	N	P	P	N	N	2
F	72	No	C	RETIRED	Yes	S	Yes	No	No	Yes	P	N	P	N	P	3
M	23	Yes	M	STUDENT	No	S	No	No	No	No	N	P	P	P	N	1
F	44	No	C	UNEMPLYD	No	M	Yes	No	No	Yes	P	P	P	N	P	2
M	55	Yes	M	C/SERVANT	No	M	Yes	Yes	No	Yes	P	P	P	N	P	3
F	65	No	C	RETIRED	Yes	M	Yes	No	No	Yes	P	N	P	N	P	3
F	66	Yes	M	RETIRED	No	M	Yes	No	Yes	No	N	N	N	N	N	3
M	43	No	C	UNEMPLYD	Yes	M	Yes	Yes	No	Yes	N	P	P	P	N	2
F	28	Yes	C	ARTISAN	Yes	S	No	No	No	No	N	P	P	N	N	1
F	25	No	C	ARTISAN	Yes	M	Yes	No	No	No	N	P	P	P	N	1
M	39	Yes	M	ARTISAN	No	S	Yes	No	No	Yes	N	P	P	N	N	2
M	32	No	C	C/SERVANT	Yes	S	No	No	No	Yes	N	P	N	N	N	2
F	70	Yes	M	RETIRED	No	M	Yes	No	Yes	Yes	P	N	P	N	P	3
F	15	Yes	C	STUDENT	Yes	S	No	No	No	No	N	P	P	N	N	1
M	17	Yes	M	UNEMPLYD	No	S	Yes	No	No	Yes	N	P	P	P	N	1
F	19	No	C	STUDENT	Yes	S	No	No	No	Yes	N	P	P	N	N	1
M	34	Yes	M	ARTISAN	No	S	Yes	No	No	No	N	P	P	P	N	2
F	24	No	C	STUDENT	Yes	M	No	No	Yes	Yes	N	P	N	N	N	1
F	54	Yes	M	C/SERVANT	No	M	Yes	No	No	Yes	P	P	P	N	P	3
F	46	No	C	ARTISAN	Yes	M	No	No	No	No	N	P	N	N	N	2
M	48	Yes	M	ARTISAN	No	M	No	No	No	Yes	N	P	P	P	N	2
F	54	No	C	C/SERVANT	Yes	M	Yes	No	No	No	P	P	P	N	P	3
M	22	Yes	M	STUDENT	Yes	S	Yes	No	No	Yes	N	P	P	P	N	1
M	42	No	C	ARTISAN	Yes	M	No	Yes	Yes	No	P	P	P	N	P	2
F	13	Yes	M	STUDENT	Yes	S	Yes	No	No	Yes	N	P	P	N	N	1
M	16	Yes	C	STUDENT	No	S	No	No	Yes	No	N	P	P	P	N	1
F	43	Yes	M	UNEMPLYD	No	M	No	No	No	No	P	P	P	N	P	2
M	33	No	C	UNEMPLYD	No	S	Yes	No	Yes	No	N	P	P	P	N	2
M	37	Yes	M	ARTISAN	Yes	M	No	No	No	Yes	P	P	P	P	P	2
F	62	No	M	RETIRED	No	M	Yes	No	No	No	P	N	N	N	P	3
F	45	Yes	O	C/SERVANT	Yes	M	No	No	No	Yes	P	P	P	N	P	2
F	32	No	M	ARTISAN	Yes	M	Yes	No	No	Yes	N	P	P	N	N	2
M	37	Yes	C	ARTISAN	No	M	No	No	No	Yes	P	P	P	P	P	2
F	34	Yes	M	UNEMPLYD	No	S	Yes	No	No	Yes	N	P	P	N	N	2
F	24	Yes	O	UNEMPLYD	Yes	S	Yes	No	No	Yes	N	P	P	N	N	1
F	27	No	C	UNEMPLYD	No	S	Yes	No	No	Yes	N	P	P	N	N	1
M	24	Yes	M	STUDENT	Yes	S	Yes	No	No	Yes	N	P	P	P	N	1
F	31	No	M	UNEMPLYD	No	S	No	No	No	Yes	N	P	P	P	N	2
F	66	Yes	C	RETIRED	No	M	Yes	No	No	No	P	N	N	N	P	3
F	57	No	M	C/SERVANT	No	M	Yes	Yes	No	No	P	N	N	N	P	3
F	54	Yes	C	C/SERVANT	Yes	M	No	Yes	No	Yes	P	P	P	P	P	3
M	42	No	M	ARTISAN	No	M	Yes	No	Yes	Yes	P	P	P	N	P	2
F	46	Yes	C	UNEMPLYD	No	M	Yes	No	No	Yes	N	P	P	N	N	2
M	43	No	M	UNEMPLYD	Yes	M	No	No	No	Yes	P	P	P	N	P	2
F	53	No	C	C/SERVANT	No	M	Yes	No	Yes	Yes	P	P	P	P	P	3
M	24	No	C	STUDENT	Yes	S	No	No	No	Yes	N	P	P	P	N	1
F	51	Yes	M	ARTISAN	No	M	Yes	No	No	Yes	P	P	P	N	P	3
M	44	Yes	M	ARTISAN	Yes	M	Yes	No	No	No	N	P	N	P	N	2
F	53	Yes	C	UNEMPLYD	Yes	M	No	No	No	No	P	N	N	N	P	3
F	42	No	M	UNEMPLYD	Yes	M	Yes	No	No	Yes	N	P	P	P	N	2
M	13	Yes	M	STUDENT	No	S	Yes	No	No	Yes	N	P	P	N	N	1
F	16	No	C	STUDENT	No	S	No	No	Yes	Yes	N	P	P	P	N	1
F	23	No	M	STUDENT	Yes	S	Yes	No	No	Yes	N	P	P	N	N	1
M	32	Yes	C	UNEMPLYD	No	M	No	No	No	Yes	N	P	P	P	N	2
F	35	Yes	M	ARTISAN	Yes	M	Yes	No	Yes	Yes	N	P	P	N	N	2
F	32	No	C	UNEMPLYD	No	M	No	No	No	Yes	N	P	P	N	N	2
M	21	No	M	STUDENT	Yes	S	Yes	No	No	No	N	P	N	P	N	1
F	26	No	C	STUDENT	No	S	Yes	No	No	Yes	N	P	P	P	N	1
F	27	Yes	M	STUDENT	No	S	No	No	Yes	Yes	N	P	P	N	N	1
M	39	Yes	O	ARTISAN	No	M	Yes	No	No	Yes	N	P	P	P	N	2
F	72	Yes	M	RETIRED	Yes	M	No	No	No	Yes	P	N	P	N	P	3
F	34	Yes	C	ARTISAN	No	S	Yes	No	No	Yes	N	P	P	N	N	2
M	54	Yes	M	FORCE	No	S	No	Yes	Yes	Yes	P	P	P	P	P	3
F	34	No	C	FORCE	Yes	M	Yes	No	No	Yes	N	P	P	N	N	2
M	23	No	M	STUDENT	No	S	No	No	No	Yes	N	P	P	P	N	1
F	32	Yes	O	ARTISAN	Yes	S	Yes	No	No	Yes	N	P	P	N	N	2
F	43	No	C	ARTISAN	No	M	No	No	Yes	Yes	N	P	P	N	N	2
M	67	Yes	M	RETIRED	Yes	M	Yes	No	No	Yes	P	N	P	N	P	3
F	21	Yes	M	STUDENT	No	S	No	No	No	No	N	P	N	P	N	1
F	35	No	C	ARTISAN	Yes	S	Yes	No	No	No	N	P	N	P	N	2
M	43	No	C	C/SERVANT	No	M	Yes	Yes	Yes	Yes	P	P	P	P	P	2
M	22	No	M	C/SERVANT	Yes	S	No	No	No	Yes	N	P	P	P	N	1
F	34	Yes	M	UNEMPLYD	No	S	Yes	No	Yes	Yes	N	P	P	N	N	2
M	21	No	M	STUDENT	Yes	S	No	No	No	Yes	N	P	P	P	N	1
F	34	Yes	M	UNEMPLYD	No	S	Yes	No	Yes	Yes	N	P	P	P	N	2
M	56	No	O	C/SERVANT	No	M	No	No	No	Yes	P	P	P	N	P	3
M	32	Yes	C	UNEMPLYD	No	S	Yes	No	No	Yes	N	P	P	P	N	2
M	65	No	M	RETIRED	No	M	No	No	Yes	No	P	N	N	N	P	3
F	43	Yes	O	ARTISAN	Yes	M	No	No	No	No	P	P	N	N	P	2
F	23	No	C	STUDENT	No	S	Yes	No	No	Yes	N	P	P	P	N	1
M	15	Yes	C	STUDENT	Yes	S	No	No	No	No	N	P	N	N	N	1
F	12	No	M	STUDENT	No	S	Yes	No	No	No	N	P	N	N	N	1
M	17	Yes	C	STUDENT	No	S	No	No	No	No	N	P	N	P	N	1
F	25	No	M	UNEMPLYD	No	S	No	No	No	Yes	N	P	P	N	N	1
M	23	Yes	M	UNEMPLYD	Yes	S	No	No	No	No	N	P	N	N	N	1
M	25	No	C	UNEMPLYD	No	S	Yes	No	Yes	No	N	P	N	N	N	1
F	21	Yes	M	STUDENT	No	S	No	No	No	No	N	P	N	P	N	1
F	34	No	C	UNEMPLYD	Yes	M	No	No	No	No	N	P	N	N	N	2
M	23	Yes	C	UNEMPLYD	Yes	S	Yes	No	No	No	N	P	N	P	N	1
F	43	No	M	ARTISAN	No	M	No	Yes	No	Yes	P	P	P	P	P	2
M	45	Yes	C	ARTISAN	Yes	M	Yes	No	No	No	N	N	N	P	N	2
F	64	No	M	RETIRED	Yes	M	No	Yes	No	No	P	N	N	N	P	3
M	68	Yes	C	RETIRED	No	M	No	No	No	Yes	P	N	P	N	P	3
M	61	No	M	RETIRED	Yes	M	Yes	No	No	Yes	P	P	P	N	P	3
M	21	Yes	C	STUDENT	Yes	S	No	No	No	No	N	P	N	P	N	1
F	15	No	M	STUDENT	No	S	Yes	No	No	No	N	P	N	P	N	1
F	18	Yes	M	STUDENT	No	S	No	No	Yes	Yes	N	P	P	N	N	1
M	19	No	M	STUDENT	Yes	S	No	No	No	Yes	N	P	P	N	N	1
F	34	Yes	C	UNEMPLYD	Yes	M	Yes	No	No	No	N	P	N	N	N	2
M	52	No	M	C/SERVANT	No	M	Yes	Yes	No	Yes	P	P	P	P	P	3
F	34	Yes	C	ARTISAN	No	M	No	No	No	No	N	P	N	N	N	2
M	21	No	M	STUDENT	Yes	S	Yes	No	Yes	Yes	N	P	P	P	N	1
F	24	Yes	C	STUDENT	No	S	No	No	No	No	N	P	N	N	N	1
M	48	No	M	ARTISAN	No	M	No	No	Yes	No	P	P	N	P	P	2
F	47	Yes	M	C/SERVANT	Yes	M	Yes	No	No	No	N	P	N	N	N	2
M	34	No	C	UNEMPLYD	No	M	No	No	No	Yes	N	P	P	P	N	2
M	53	Yes	M	FORCE	Yes	M	Yes	No	No	Yes	P	P	P	N	P	3
F	21	No	C	STUDENT	No	S	No	No	Yes	No	N	P	N	P	N	1
M	22	Yes	C	STUDENT	No	S	Yes	No	Yes	Yes	N	P	P	P	N	1
F	34	Yes	C	UNEMPLYD	Yes	M	Yes	No	No	No	N	P	N	P	N	2
M	31	Yes	M	ARTISAN	No	S	Yes	No	No	Yes	N	P	P	N	N	2
F	23	No	C	STUDENT	Yes	S	Yes	No	No	Yes	N	P	P	N	N	1
M	45	Yes	M	UNEMPLYD	No	M	Yes	No	Yes	Yes	N	P	P	N	N	2
F	46	No	C	ARTISAN	No	M	Yes	No	No	Yes	P	P	P	N	P	2
M	32	Yes	M	C/SERVANT	No	S	Yes	No	No	Yes	N	P	P	P	N	2
M	33	Yes	M	ARTISAN	No	S	Yes	Yes	Yes	Yes	N	P	P	P	N	2
F	44	Yes	C	UNEMPLYD	Yes	M	Yes	No	No	Yes	P	P	P	N	P	2
M	23	No	O	STUDENT	No	S	No	No	No	No	N	P	N	P	N	1
F	43	No	C	UNEMPLYD	Yes	M	No	Yes	No	No	P	P	N	N	P	2
M	21	Yes	M	STUDENT	No	S	Yes	No	No	Yes	N	P	P	P	N	1
F	27	No	O	STUDENT	Yes	S	No	No	Yes	Yes	N	P	P	N	N	1
M	34	No	C	UNEMPLYD	No	M	Yes	No	No	Yes	N	P	P	P	N	2
F	34	No	M	ARTISAN	No	S	Yes	No	No	Yes	P	P	P	N	P	2
M	32	Yes	O	ARTISAN	Yes	S	No	No	No	Yes	N	P	P	P	N	2
F	23	No	C	STUDENT	No	M	Yes	No	No	No	N	P	N	N	N	1
M	21	No	O	STUDENT	No	S	Yes	No	No	No	N	P	N	P	N	1
F	17	Yes	M	STUDENT	Yes	S	No	No	No	No	N	P	N	N	N	1
M	34	No	C	UNEMPLYD	No	S	Yes	No	No	Yes	N	P	P	P	N	2
F	56	No	M	C/SERVANT	No	M	Yes	Yes	Yes	Yes	P	P	P	N	P	3
M	57	Yes	C	ARTISAN	Yes	M	Yes	No	No	Yes	P	P	P	N	P	3
F	48	No	M	ARTISAN	No	M	Yes	No	Yes	Yes	N	P	P	N	N	2
M	40	Yes	O	ARTISAN	Yes	M	Yes	Yes	No	No	P	P	N	P	P	2
F	20	Yes	C	STUDENT	Yes	S	Yes	No	No	Yes	N	P	P	N	N	1
F	29	Yes	M	FORCE	No	S	No	No	No	Yes	N	P	P	N	N	1
M	37	No	C	ARTISAN	No	M	Yes	No	No	Yes	N	P	P	N	N	2
F	57	No	M	C/SERVANT	No	M	Yes	No	No	Yes	P	P	P	N	P	3
M	47	Yes	M	ARTISAN	Yes	M	Yes	No	No	No	N	P	N	N	N	2
F	50	Yes	C	ARTISAN	Yes	M	Yes	No	Yes	Yes	P	P	P	N	P	2
M	34	No	M	STUDENT	No	M	No	No	No	Yes	N	P	P	P	N	2
F	23	Yes	C	STUDENT	Yes	S	Yes	No	No	Yes	N	P	P	P	N	1
M	42	No	O	ARTISAN	No	M	Yes	No	No	Yes	P	P	P	N	P	2
F	46	No	C	UNEMPLYD	No	M	Yes	No	No	Yes	P	P	P	N	P	2
M	70	Yes	M	RETIRED	Yes	M	No	No	No	Yes	P	N	P	N	P	3
F	56	No	O	ARTISAN	No	M	Yes	Yes	Yes	No	P	P	N	N	P	3
F	65	Yes	C	RETIRED	Yes	M	Yes	No	No	Yes	P	N	P	N	P	3
F	43	No	M	C/SERVANT	No	M	Yes	No	No	Yes	P	P	P	N	P	2
M	15	No	C	STUDENT	No	S	No	No	No	Yes	N	P	P	N	N	1
F	35	No	M	ARTISAN	No	S	Yes	No	No	No	N	P	N	P	N	2
M	17	Yes	M	STUDENT	Yes	S	Yes	No	No	Yes	N	P	P	P	N	1
F	12	No	C	STUDENT	No	M	Yes	No	Yes	Yes	N	P	P	N	N	1
M	16	No	O	STUDENT	No	S	No	No	No	Yes	N	P	P	P	N	1
F	17	Yes	M	C/SERVANT	Yes	S	Yes	No	No	Yes	N	P	N	P	N	1
F	46	No	C	ARTISAN	No	M	Yes	No	No	No	N	P	N	N	N	2
M	60	No	M	ARTISAN	No	M	Yes	No	No	No	P	P	N	N	P	3
F	54	Yes	C	C/SERVANT	Yes	M	Yes	Yes	No	No	N	P	N	N	N	3
M	42	Yes	O	ARTISAN	Yes	M	Yes	No	Yes	Yes	N	P	P	P	N	2
M	45	Yes	C	ARTISAN	Yes	M	Yes	No	No	Yes	P	P	P	P	P	2
F	20	No	M	STUDENT	No	S	No	No	No	Yes	N	P	P	N	N	1
M	43	No	O	ARTISAN	No	M	Yes	No	No	Yes	N	P	P	N	N	2
M	27	Yes	C	ARTISAN	Yes	M	No	No	No	No	N	P	N	N	N	1
M	23	Yes	M	STUDENT	Yes	S	Yes	No	No	Yes	N	P	P	P	N	1
F	24	No	C	STUDENT	No	M	No	No	No	No	N	P	N	P	N	1
M	34	Yes	O	C/SERVANT	Yes	M	Yes	No	No	Yes	N	P	P	N	N	2
F	33	No	C	ARTISAN	No	S	No	No	Yes	Yes	N	P	P	N	N	2
F	42	Yes	M	C/SERVANT	Yes	M	No	Yes	Yes	No	P	P	N	N	P	2
M	26	Yes	C	STUDENT	Yes	S	Yes	No	No	No	N	P	N	P	N	1
F	28	No	C	FORCE	No	S	No	No	No	Yes	N	P	P	P	N	1
M	21	No	C	STUDENT	No	S	Yes	No	No	Yes	N	P	P	P	N	1
F	10	Yes	M	STUDENT	Yes	S	No	No	Yes	Yes	N	P	P	N	N	1
F	23	Yes	C	UNEMPLYD	Yes	S	Yes	No	No	Yes	N	P	P	P	N	1
M	12	No	M	STUDENT	No	S	No	No	No	Yes	N	P	P	N	N	1
F	24	Yes	C	STUDENT	Yes	S	Yes	No	No	No	N	P	N	P	N	1
M	25	No	M	FORCE	No	M	No	No	Yes	No	N	P	N	P	N	1
F	21	No	C	STUDENT	No	S	Yes	No	No	Yes	N	P	P	N	N	1
M	34	Yes	C	UNEMPLYD	Yes	M	Yes	Yes	No	No	N	P	N	N	N	2
M	43	No	C	FORCE	No	M	Yes	Yes	No	No	P	P	N	P	P	2
M	26	Yes	M	ARTISAN	Yes	S	No	No	No	Yes	N	P	P	P	N	1
F	28	No	C	UNEMPLYD	No	S	Yes	No	No	No	N	P	N	N	N	1
M	43	Yes	M	C/SERVANT	Yes	M	Yes	No	Yes	No	N	P	N	N	N	2
F	36	Yes	M	C/SERVANT	Yes	S	No	No	No	Yes	N	P	N	P	N	2
M	37	Yes	C	FORCE	Yes	M	No	No	Yes	No	N	P	N	P	N	2
M	32	Yes	M	UNEMPLYD	Yes	M	Yes	No	No	Yes	N	P	P	P	N	2
M	31	No	C	UNEMPLYD	No	M	Yes	No	No	No	N	P	N	P	N	2
F	45	Yes	M	ARTISAN	Yes	M	Yes	No	No	No	P	P	N	N	P	2
F	32	No	C	ARTISAN	No	S	Yes	No	No	Yes	N	P	P	P	N	2
M	67	No	M	ARTISAN	No	M	Yes	No	Yes	No	P	N	N	N	P	3
M	43	Yes	M	ARTISAN	Yes	M	Yes	No	No	Yes	N	P	P	P	N	2
F	56	Yes	C	C/SERVANT	Yes	M	Yes	No	Yes	No	P	P	N	N	P	3
M	43	No	M	FORCE	No	M	No	Yes	No	Yes	N	P	P	P	N	2
F	21	Yes	C	STUDENT	Yes	S	Yes	No	No	No	N	P	N	P	N	1
M	34	No	M	UNEMPLYD	No	S	No	No	No	Yes	N	P	P	P	N	2
F	23	Yes	C	STUDENT	Yes	S	Yes	No	No	No	N	P	N	P	N	1
M	27	No	M	STUDENT	No	S	Yes	No	No	Yes	N	P	P	P	N	1
F	43	No	C	C/SERVANT	No	M	Yes	No	No	No	N	P	N	N	N	2
M	23	Yes	M	STUDENT	Yes	S	Yes	No	No	Yes	N	P	P	P	N	1
F	34	No	C	UNEMPLYD	No	M	No	No	No	No	N	P	N	N	N	2
M	32	Yes	C	ARTISAN	Yes	S	Yes	No	Yes	No	N	P	N	P	N	2
M	31	No	O	ARTISAN	No	S	Yes	No	No	Yes	N	P	P	P	N	2
F	35	No	C	ARTISAN	No	M	Yes	No	Yes	No	N	P	N	N	N	2
M	43	Yes	M	ARTISAN	No	M	Yes	No	No	Yes	N	P	P	N	N	2
F	22	Yes	O	STUDENT	No	S	Yes	No	No	No	N	P	N	P	N	1
M	6	Yes	C	STUDENT	Yes	S	Yes	No	No	No	N	P	N	N	N	1
F	73	No	M	RETIRED	No	M	Yes	No	No	Yes	P	N	P	N	P	3
F	21	Yes	C	STUDENT	Yes	S	Yes	No	No	No	N	P	N	P	N	1
M	34	No	C	ARTISAN	No	M	Yes	Yes	No	No	N	P	N	P	N	2
F	54	Yes	M	ARTISAN	Yes	M	Yes	No	No	Yes	P	P	P	N	P	3
M	17	Yes	M	STUDENT	Yes	S	Yes	No	No	No	N	P	N	P	N	1
F	12	No	O	STUDENT	No	S	No	No	No	Yes	N	P	P	N	N	1
M	45	No	C	FORCE	No	M	Yes	No	No	No	P	P	N	N	P	2
F	37	Yes	M	FORCE	Yes	M	Yes	No	No	No	N	P	N	N	N	2
F	35	No	O	UNEMPLYD	No	M	No	No	Yes	Yes	N	P	P	P	N	2
F	32	No	C	C/SERVANT	No	M	Yes	No	No	No	N	P	N	P	N	2
F	39	Yes	M	ARTISAN	No	M	No	Yes	No	Yes	N	P	P	N	N	2
M	30	Yes	C	UNEMPLYD	Yes	S	Yes	No	No	No	N	P	N	P	N	1
M	50	No	M	C/SERVANT	No	M	Yes	No	No	No	P	P	N	N	P	2
F	43	Yes	O	ARTISAN	Yes	M	No	No	No	No	N	P	N	N	N	2
M	61	Yes	C	RETIRED	Yes	M	Yes	No	Yes	Yes	P	P	P	N	P	3
F	34	No	M	UNEMPLYD	No	M	Yes	No	No	Yes	N	P	P	P	N	2
M	60	Yes	C	C/SERVANT	Yes	M	No	No	No	No	P	P	P	N	P	3
F	53	No	M	FORCE	No	M	Yes	No	No	Yes	P	P	P	P	P	3
M	54	Yes	C	ARTISAN	Yes	M	Yes	No	No	Yes	P	P	P	N	P	3
F	34	Yes	C	FORCE	Yes	M	No	Yes	No	Yes	N	P	P	P	N	2
M	33	No	M	UNEMPLYD	No	S	Yes	No	No	Yes	N	P	P	N	N	2
M	21	Yes	C	ARTISAN	No	S	Yes	No	No	No	N	P	N	P	N	1
M	23	No	M	STUDENT	No	S	Yes	No	No	Yes	N	P	P	P	N	1
F	25	Yes	C	ARTISAN	Yes	S	No	No	No	Yes	N	P	P	N	N	1
F	44	No	C	FORCE	No	M	Yes	No	No	Yes	N	P	P	P	N	2
M	34	Yes	C	ARTISAN	No	M	Yes	No	Yes	Yes	N	P	P	P	N	2
F	23	Yes	M	UNEMPLYD	Yes	S	No	No	No	Yes	N	P	P	N	N	1
F	12	No	O	STUDENT	No	S	Yes	No	No	No	N	P	N	N	N	1
F	34	Yes	C	UNEMPLYD	No	S	Yes	No	No	Yes	N	P	P	P	N	2
M	56	No	M	C/SERVANT	No	M	Yes	No	No	No	P	P	N	N	P	3
F	43	No	M	ARTISAN	No	M	No	No	No	No	N	P	N	N	N	2
F	32	Yes	C	ARTISAN	Yes	S	Yes	No	No	Yes	N	P	P	N	N	2
M	34	No	O	ARTISAN	No	S	Yes	No	Yes	No	N	P	N	P	N	2
F	28	No	C	FORCE	No	S	No	No	No	Yes	N	P	P	P	N	1
F	54	Yes	M	C/SERVANT	Yes	M	No	Yes	No	No	P	P	N	N	P	3
M	34	No	C	ARTISAN	No	S	Yes	No	No	No	N	P	N	N	N	2
F	44	No	M	ARTISAN	No	M	No	No	No	Yes	N	P	P	P	N	2
M	32	No	O	C/SERVANT	No	M	Yes	No	No	No	N	P	N	P	N	2
M	12	Yes	C	STUDENT	Yes	S	Yes	No	No	Yes	N	P	P	N	N	1
F	14	No	M	ARTISAN	No	S	No	No	No	Yes	N	P	P	P	N	1
M	53	No	C	C/SERVANT	No	M	Yes	No	Yes	Yes	P	P	P	N	P	3
M	39	No	M	FORCE	No	S	No	No	No	Yes	N	P	N	P	N	2
M	56	Yes	C	C/SERVANT	Yes	M	Yes	No	No	Yes	P	P	P	N	P	3
F	54	No	M	C/SERVANT	No	M	No	Yes	No	Yes	P	P	P	N	P	3
M	28	No	O	STUDENT	No	S	Yes	No	Yes	Yes	P	P	P	P	P	1
F	38	Yes	C	UNEMPLYD	Yes	M	Yes	No	No	Yes	N	P	P	P	N	2
F	45	No	M	ARTISAN	No	M	Yes	No	Yes	Yes	P	P	P	N	P	2
M	29	No	O	UNEMPLYD	No	M	No	No	No	Yes	N	P	P	P	N	1
F	12	Yes	M	STUDENT	Yes	S	Yes	No	No	Yes	N	P	P	N	N	1
F	60	No	C	RETIRED	No	M	Yes	No	Yes	Yes	P	P	P	N	P	3
M	17	No	M	STUDENT	No	S	No	No	No	Yes	N	P	P	P	N	1
F	39	Yes	C	UNEMPLYD	Yes	M	Yes	Yes	No	No	N	P	N	P	N	2
F	57	Yes	M	C/SERVANT	Yes	M	Yes	Yes	No	Yes	P	P	P	N	P	3
M	43	No	C	ARTISAN	No	M	Yes	No	No	Yes	N	P	P	N	N	2
F	37	No	C	ARTISAN	No	M	Yes	No	Yes	No	N	P	N	P	N	2
M	30	Yes	M	ARTISAN	Yes	S	Yes	No	No	Yes	N	P	P	P	N	1
F	43	No	O	ARTISAN	No	M	Yes	No	No	No	N	P	N	N	N	2
M	21	Yes	C	UNEMPLYD	Yes	S	Yes	No	Yes	Yes	N	P	P	P	N	1
F	34	No	M	FORCE	No	M	Yes	No	No	No	N	P	N	N	N	2
F	39	No	C	UNEMPLYD	No	S	Yes	No	No	Yes	N	P	P	N	N	2
M	63	Yes	C	RETIRED	Yes	M	Yes	Yes	No	No	P	P	N	P	P	3
F	67	No	M	RETIRED	No	M	Yes	No	No	Yes	P	N	P	N	P	3
M	43	No	C	UNEMPLYD	No	M	Yes	No	No	No	N	P	N	N	N	2
F	27	Yes	O	UNEMPLYD	Yes	S	No	No	Yes	Yes	P	P	P	P	P	1
M	39	Yes	C	UNEMPLYD	Yes	M	Yes	No	No	Yes	N	P	P	P	N	2
M	36	No	O	FORCE	No	M	Yes	No	Yes	Yes	N	P	P	P	N	2
M	33	No	C	ARTISAN	No	S	No	No	Yes	No	N	P	N	P	N	2
F	27	Yes	M	ARTISAN	Yes	S	No	No	No	Yes	N	P	P	N	N	1
M	28	No	O	ARTISAN	No	S	No	No	Yes	Yes	N	P	N	P	N	1
M	38	No	C	UNEMPLYD	No	M	Yes	Yes	Yes	Yes	N	P	P	P	N	2
F	67	Yes	C	RETIRED	Yes	M	Yes	No	No	Yes	P	N	P	N	P	3
M	31	No	O	ARTISAN	No	S	No	No	Yes	No	N	P	N	P	N	2
F	27	No	M	UNEMPLYD	No	S	Yes	No	No	Yes	N	P	P	N	N	1
M	29	Yes	C	UNEMPLYD	Yes	M	No	No	No	Yes	N	P	P	P	N	1
M	20	Yes	M	ARTISAN	Yes	S	No	No	Yes	No	N	P	N	P	N	1
F	36	No	C	UNEMPLYD	No	M	No	No	No	No	N	P	N	N	N	2
F	30	Yes	M	UNEMPLYD	Yes	M	Yes	No	No	No	N	P	N	N	N	1
M	33	No	O	UNEMPLYD	No	S	No	No	No	Yes	N	P	P	P	N	2
M	49	No	C	UNEMPLYD	No	M	Yes	No	No	Yes	P	P	P	P	P	2
F	58	Yes	C	ARTISAN	Yes	M	Yes	Yes	Yes	Yes	P	P	P	N	P	3
F	57	No	M	C/SERVANT	No	M	Yes	No	No	Yes	P	P	P	N	P	3
M	55	No	M	C/SERVANT	No	M	Yes	No	Yes	No	P	P	N	P	P	3
F	57	Yes	O	ARTISAN	Yes	M	Yes	No	No	No	P	P	N	N	P	3
M	38	Yes	C	C/SERVANT	Yes	M	No	No	Yes	No	N	P	N	P	N	2
F	45	Yes	M	ARTISAN	Yes	M	Yes	No	Yes	Yes	N	P	P	N	N	2
M	57	No	C	C/SERVANT	No	S	Yes	No	No	No	P	P	N	N	P	3
F	73	Yes	M	RETIRED	Yes	S	Yes	No	No	Yes	P	N	P	N	P	3
F	50	No	M	ARTISAN	No	M	Yes	No	No	No	P	P	N	P	P	2
F	32	No	C	FORCE	No	M	No	No	No	Yes	N	P	P	P	N	2
M	13	Yes	C	STUDENT	No	S	Yes	No	No	No	N	P	N	N	N	1
F	19	Yes	M	STUDENT	No	S	Yes	No	No	Yes	N	P	P	N	N	1
